# Supplementary material for: Tissue-specific DNA isolation from dissected millipedes for nanopore sequencing
Source: Biol Methods Protoc. 2025 May 28;10(1):bpaf042. doi: 10.1093/biomethods/bpaf042 (PMC12202871; doi:10.1093/biomethods/bpaf042)
Supplement: bpaf042_Supplementary_Data [file bpaf042_supplementary_data.zip]

Archive with 1 entries (1 files):
- bpaf042_Supplementary_Data.html
